# Supplementary material for: Morphological and Phylogenetic Characterisations Reveal Four New Species in Leptosphaeriaceae (Pleosporales, Dothideomycetes)
Source: J Fungi (Basel). 2023 May 26;9(6):612. doi: 10.3390/jof9060612 (PMC10299561; doi:10.3390/jof9060612)
Supplement: Supplementary file 1 [file jof-09-00612-s001.zip]

Archive with 1 entries (1 files):
- jof-2369606-supplementary.pdf
